# Supplementary material for: Molecular analysis and computational modeling reveal temporally separable responses triggered by DENV-induced soluble factors in endothelial cells
Source: PLoS One. 2026 Jul 31;21(7):e0354877. doi: 10.1371/journal.pone.0354877 (PMC13426972; doi:10.1371/journal.pone.0354877)
Supplement: S1 Table — (XLSX) [file pone.0354877.s016.xlsx]

## Sheet: Hoja1
Supplementary Table 1. Potential Pharmacological Targets detected in CMDV DEGs
gene	drug	regulatory approval	indication	interaction score	time
IL7	ALUM, POTASSIUM	Approved		4.37564	48h
GPR27	ELOTUZUMAB	Approved	antineoplastic agent	26.2538	120h
PSPH	METHIONINE	Approved		21.0031	120h
NRP1	PEGAPTANIB	Approved	for treatment of age-related macular degeneration	17.5026	120h
SLC1A5	GLUTAMINE	Approved		13.1269	120h
PPIB	PROLINE	Approved		13.1269	120h
ST6GAL1	FLOXACILLIN	Approved		11.6684	120h
HYOU1	DABIGATRAN	Approved	anticoagulant	11.6684	120h
HSPD1	CETRORELIX	Approved	antineoplastic agent	11.6684	120h
GALNT18	TOCILIZUMAB	Approved	DMARD,antiinflammatory agent	10.5015	120h
ATP8B1	ODEVIXIBAT	Approved		8.75128	120h
H1-3	MITAPIVAT	Approved		8.75128	120h
TRIB3	INDAPAMIDE	Approved	Antihypertensive Agents; Diuretics	7.00102	120h
NPR3	NESIRITIDE	Approved	cardiovascular agent,for treatment of congestive heart failure	6.56346	120h
IL1R2	ANAKINRA	Approved	DMARD,antiinflammatory agent	5.83419	120h
TRIB3	PERINDOPRIL	Approved	Antihypertensive Agents	5.83419	120h
Alfaro-García et al., 2025
