# Supplementary material for: Molecular analysis and computational modeling reveal temporally separable responses triggered by DENV-induced soluble factors in endothelial cells
Source: PLoS One. 2026 Jul 31;21(7):e0354877. doi: 10.1371/journal.pone.0354877 (PMC13426972; doi:10.1371/journal.pone.0354877)
Supplement: S4 Table — (XLSX) [file pone.0354877.s019.xlsx]

## Sheet: Hoja1
SupplementaryTable 4. CMDV network Simulation Averages
gene	Iterations
	1	2	3	4	5	6	7	8	9	10	11	12	13	14	15	16	17	18	19	20	21	22	23	24	25	26	27	28	29	30	31	32	33	34	35	36	37	38	39	40	41	42	43	44	45	46	47	48	49
STAT4	1	1	1	1	1	1	1	1	1	1	1	1	1	1	1	1	1	1	1	1	1	1	1	1	1	1	1	1	1	1	1	1	1	1	1	1	1	1	1	1	1	1	1	1	1	1	1	1	1
IL12RB2	0	1	1	1	1	1	1	1	1	1	1	1	1	1	1	1	1	1	1	1	1	1	1	1	0.49792	0	0	0	0	0	0	0	0	0	0	0	0	0	0	0	0	0	0	0	0	0	0	0	0
CNTFR	0	1	1	1	1	1	1	1	1	1	1	1	1	1	1	1	1	1	1	1	1	1	1	1	0.5018	0	0	0	0	0	0	0	0	0	0	0	0	0	0	0	0	0	0	0	0	0	0	0	0
IL6	0	1	1	1	1	1	1	1	1	1	1	1	1	1	1	1	1	1	1	1	1	1	1	1	1	1	1	1	1	1	1	1	1	1	1	1	1	1	1	1	1	1	1	1	1	1	1	1	1
VCAM1	0	0	0	0	0	0.10228	0.47792	0.87644	1	1	1	1	1	1	1	1	1	1	1	1	1	1	1	0.75164	0.11168	0	0	0	0	0	0	0	0	0	0	0	0	0	0	0	0	0	0	0	0	0	0	0	0
IL7	0	0	0	0	0	0	0	0	0.00016	0.00384	0.03824	0.17272	0.442	0.74008	0.9294	0.99264	1	1	1	1	1	1	1	0.95888	0.57532	0.1174	0	0	0	0	0	0	0	0	0	0	0	0	0	0	0	0	0	0	0	0	0	0	0
CXCL1	0	0	0.50084	1	1	1	1	1	1	1	1	1	1	1	1	1	1	1	1	1	1	1	1	0.50272	0	0	0	0	0	0	0	0	0	0	0	0	0	0	0	0	0	0	0	0	0	0	0	0	0
CCL2	0	0	0	0	0	0	0.00068	0.01964	0.14216	0.45644	0.797	0.96816	1	1	1	1	1	1	1	1	1	1	1	0.81624	0.1976	0	0	0	0	0	0	0	0	0	0	0	0	0	0	0	0	0	0	0	0	0	0	0	0
CXCL10	0	0	0	0	0	0.00928	0.12896	0.4946	0.86956	1	1	1	1	1	1	1	1	1	1	1	1	1	1	0.83456	0.252	0	0	0	0	0	0	0	0	0	0	0	0	0	0	0	0	0	0	0	0	0	0	0	0
CXCL8	0	0	0	0	0.04692	0.34364	0.80392	1	1	1	1	1	1	1	1	1	1	1	1	1	1	1	1	0.83276	0.25236	0	0	0	0	0	0	0	0	0	0	0	0	0	0	0	0	0	0	0	0	0	0	0	0
IL1A	0	0	0	0	0	0	0.00504	0.0694	0.31252	0.68048	0.93536	1	1	1	1	1	1	1	1	1	1	1	1	0.83068	0.24964	0	0	0	0	0	0	0	0	0	0	0	0	0	0	0	0	0	0	0	0	0	0	0	0
CXCL2	0	0	0	0.25604	0.75188	1	1	1	1	1	1	1	1	1	1	1	1	1	1	1	1	1	1	0.83192	0.24852	0	0	0	0	0	0	0	0	0	0	0	0	0	0	0	0	0	0	0	0	0	0	0	0
PTGS2	0	0	0	0.2074	0.75036	1	1	1	1	1	1	1	1	1	1	1	1	1	1	1	1	1	1	0.83028	0.25116	0	0	0	0	0	0	0	0	0	0	0	0	0	0	0	0	0	0	0	0	0	0	0	0
CXCL6	0	0	0	0	0.12748	0.50404	0.87736	1	1	1	1	1	1	1	1	1	1	1	1	1	1	1	1	0.83308	0.25428	0	0	0	0	0	0	0	0	0	0	0	0	0	0	0	0	0	0	0	0	0	0	0	0
CSF2	0	0.50004	0	0	0	0	0	0.0002	0.00788	0.06828	0.27804	0.60704	0.87776	0.98484	1	1	1	1	1	1	1	1	1	0.82976	0.23388	0	0	0	0	0	0	0	0	0	0	0	0	0	0	0	0	0	0	0	0	0	0	0	0
CSF1	0	0.33044	0.25132	0	0	0	0	0.00016	0.0022	0.02872	0.14592	0.41316	0.7288	0.92864	0.9918	1	1	1	1	1	1	1	1	0.95992	0.57252	0.114	0	0	0	0	0	0	0	0	0	0	0	0	0	0	0	0	0	0	0	0	0	0	0
FGF2	1	1	1	1	1	1	1	1	1	1	1	1	1	1	1	1	1	1	1	1	1	1	1	1	1	1	1	1	1	1	1	1	1	1	1	1	1	1	1	1	1	1	1	1	1	1	1	1	1
NRP1	0	1	1	1	1	1	1	1	1	1	1	1	1	1	1	1	1	1	1	1	1	1	1	1	1	1	1	1	1	1	1	1	1	1	1	1	1	1	1	1	1	1	1	1	1	1	1	1	1
SEMA3A	0	0.66216	1	1	1	1	1	1	1	1	1	1	1	1	1	1	1	1	1	1	1	1	1	1	1	1	1	1	1	1	1	1	1	1	1	1	1	1	1	1	1	1	1	1	1	1	1	1	1
NRP2	0	1	1	1	1	1	1	1	1	1	1	1	1	1	1	1	1	1	1	1	1	1	1	1	0.50092	0	0	0	0	0	0	0	0	0	0	0	0	0	0	0	0	0	0	0	0	0	0	0	0
PLXNA4	0	0.2014	0.82832	1	1	1	1	1	1	1	1	1	1	1	1	1	1	1	1	1	1	1	1	1	0.83388	0.2482	0	0	0	0	0	0	0	0	0	0	0	0	0	0	0	0	0	0	0	0	0	0	0
FN1	0	1	1	1	1	1	1	1	1	1	1	1	1	1	1	1	1	1	1	1	1	1	1	0.49472	0	0	0	0	0	0	0	0	0	0	0	0	0	0	0	0	0	0	0	0	0	0	0	0	0
LCN2	0	0.67152	1	1	1	1	1	1	1	1	1	1	1	1	1	1	1	1	1	1	1	1	1	1	1	1	1	1	1	1	1	1	1	1	1	1	1	1	1	1	1	1	1	1	1	1	1	1	1
BGN	0	0.66396	1	1	1	1	1	1	1	1	1	1	1	1	1	1	1	1	1	1	1	1	1	1	1	1	1	1	1	1	1	1	1	1	1	1	1	1	1	1	1	1	1	1	1	1	1	1	1
COL1A1	0	0	0	0	0.00916	0.09428	0.36016	0.7398	0.95824	1	1	1	1	1	1	1	1	1	1	1	1	1	1	0.8296	0.24524	0	0	0	0	0	0	0	0	0	0	0	0	0	0	0	0	0	0	0	0	0	0	0	0
ITGA6	0	0.49748	0	0	0	0	0	0	0	0	0	0	0	0	0	0	0	0	0	0	0	0	0	0.1692	0.75316	1	1	1	1	1	1	1	1	1	1	1	1	1	1	1	1	1	1	1	1	1	1	1	1
LAMA4	0	0.33284	0.24972	0	0	0	0	0	0	0	0	0	0	0	0	0	0	0	0	0	0	0	0	0.04168	0.41864	0.8754	1	1	1	1	1	1	1	1	1	1	1	1	1	1	1	1	1	1	1	1	1	1	1
LTBP1	0	0	0.4946	1	1	1	1	1	1	1	1	1	1	1	1	1	1	1	1	1	1	1	1	1	1	1	1	1	1	1	1	1	1	1	1	1	1	1	1	1	1	1	1	1	1	1	1	1	1
ITGAV	0	0	0	0.056	0.36228	0.83148	1	1	1	1	1	1	1	1	1	1	1	1	1	1	1	1	1	0.83344	0.24608	0	0	0	0	0	0	0	0	0	0	0	0	0	0	0	0	0	0	0	0	0	0	0	0
THBS3	0	0	0	0	0.02752	0.21064	0.59536	0.91516	1	1	1	1	1	1	1	1	1	1	1	1	1	1	1	0.96052	0.57808	0.12408	0	0	0	0	0	0	0	0	0	0	0	0	0	0	0	0	0	0	0	0	0	0	0
ITGA10	0	0	0	0	0.0286	0.20948	0.5936	0.91456	1	1	1	1	1	1	1	1	1	1	1	1	1	1	1	0.95896	0.5806	0.12388	0	0	0	0	0	0	0	0	0	0	0	0	0	0	0	0	0	0	0	0	0	0	0
SPP1	0	0	0	0.16684	0.6668	1	1	1	1	1	1	1	1	1	1	1	1	1	1	1	1	1	1	0.82812	0.24532	0	0	0	0	0	0	0	0	0	0	0	0	0	0	0	0	0	0	0	0	0	0	0	0
MMP7	0	0	0.33032	1	1	1	1	1	1	1	1	1	1	1	1	1	1	1	1	1	1	1	1	0.835	0.2464	0	0	0	0	0	0	0	0	0	0	0	0	0	0	0	0	0	0	0	0	0	0	0	0
CCN2	0	0	0.49404	1	1	1	1	1	1	1	1	1	1	1	1	1	1	1	1	1	1	1	1	1	1	1	1	1	1	1	1	1	1	1	1	1	1	1	1	1	1	1	1	1	1	1	1	1	1
CCN1	0	0	0.16484	0.74292	1	1	1	1	1	1	1	1	1	1	1	1	1	1	1	1	1	1	1	1	1	1	1	1	1	1	1	1	1	1	1	1	1	1	1	1	1	1	1	1	1	1	1	1	1
IGFBP7	0	0	0	0	0	0	0.00452	0.06864	0.31292	0.68544	0.93896	1	1	1	1	1	1	1	1	1	1	1	1	0.96024	0.58552	0.12548	0	0	0	0	0	0	0	0	0	0	0	0	0	0	0	0	0	0	0	0	0	0	0
SERPINE1	0	0	0	0	0	0	0	0	0	0	0	0	0	0	0	0	0	0	0	0	0	0	0	0	0.19896	0.81632	1	1	1	1	1	1	1	1	1	1	1	1	1	1	1	1	1	1	1	1	1	1	1
IL1R2	0	0	0	0	0	0	0	0	0.00232	0.03712	0.19264	0.49764	0.80944	0.96844	1	1	1	1	1	1	1	1	1	1	1	1	1	1	1	1	1	1	1	1	1	1	1	1	1	1	1	1	1	1	1	1	1	1	1
PDGFB	0	1	1	1	1	1	1	1	1	1	1	1	1	1	1	1	1	1	1	1	1	1	1	0.50072	0	0	0	0	0	0	0	0	0	0	0	0	0	0	0	0	0	0	0	0	0	0	0	0	0
COL5A2	0	0	0	0	0	0	0	0	0	0	0	0	0	0	0	0	0	0	0	0	0	0	0	0	0.25944	0.87556	1	1	1	1	1	1	1	1	1	1	1	1	1	1	1	1	1	1	1	1	1	1	1
NRCAM	0	0.50212	0	0	0	0	0	0	0	0	0	0	0	0	0	0	0	0	0	0	0	0	0	0	0.16644	0.74828	1	1	1	1	1	1	1	1	1	1	1	1	1	1	1	1	1	1	1	1	1	1	1
Alfaro-García et al., 2025
[truncated: 53 more columns]
