# Supplementary material for: Molecular analysis and computational modeling reveal temporally separable responses triggered by DENV-induced soluble factors in endothelial cells
Source: PLoS One. 2026 Jul 31;21(7):e0354877. doi: 10.1371/journal.pone.0354877 (PMC13426972; doi:10.1371/journal.pone.0354877)
Supplement: S5 Table — (XLSX) [file pone.0354877.s020.xlsx]

## Sheet: Hoja1
Supplementary table 5. Attractors Analysis
node	Synchronic attractor	Asynchronic attractor	All Attractors, synchronous	All Attractors, asynchronous
STAT4	1	1	0	0
IL12RB2	0	0	0	0
CNTFR	0	0	0	0
IL6	1	1	1	1
VCAM1	0	0	1	1
IL7	0	0	1	1
CXCL1	0	0	1	1
CCL2	0	0	1	1
CXCL10	0	0	1	1
CXCL8	0	0	1	1
IL1A	0	0	1	1
CXCL2	0	0	1	1
PTGS2	0	0	1	1
CXCL6	0	0	1	1
CSF2	0	0	1	1
CSF1	0	0	1	1
FGF2	1	1	0	0
NRP1	1	1	0	0
SEMA3A	1	1	1	1
NRP2	0	0	1	1
PLXNA4	0	0	1	1
FN1	0	0	1	1
LCN2	1	1	1	1
BGN	1	1	1	1
COL1A1	0	0	1	1
ITGA6	1	1	0	0
LAMA4	1	1	0	0
LTBP1	1	1	1	1
ITGAV	0	0	1	1
THBS3	0	0	1	1
ITGA10	0	0	1	1
SPP1	0	0	1	1
MMP7	0	0	1	1
CCN2	1	1	1	1
CCN1	1	1	1	1
IGFBP7	0	0	1	1
SERPINE1	1	1	0	0
IL1R2	1	1	1	1
PDGFB	0	0	1	1
COL5A2	1	1	0	0
NRCAM	1	1	0	0
			Recurrence	1
Alfaro-García et al., 2025
